# Supplementary material for: Probiogenomics of Lactobacillus delbrueckii subsp. lactis CIDCA 133: In Silico, In Vitro, and In Vivo Approaches
Source: Microorganisms. 2021 Apr 14;9(4):829. doi: 10.3390/microorganisms9040829 (PMC8070793; doi:10.3390/microorganisms9040829)
Supplement: Supplementary file 1 [file microorganisms-09-00829-s001.zip]

Archive with 1 entries (1 files):
- microorganisms-1159372-supplementary.xlsx
