# Supplementary material for: Probiogenomics of Lactobacillus delbrueckii subsp. lactis CIDCA 133: In Silico, In Vitro, and In Vivo Approaches
Source: Microorganisms. 2021 Apr 14;9(4):829. doi: 10.3390/microorganisms9040829 (PMC8070793; doi:10.3390/microorganisms9040829)
Supplement: Supplementary file 1 [file microorganisms-09-00829-s001.zip › microorganisms-1159372-supplementary.xlsx]

## Sheet: Table S1 Human Proteins
Table S1. List of human proteins used to protein-protein interaction
HUMAN ID	UNIPROT ID
TLR2	A0A0S2Z4S4
TLR	B3KWR9
TLR2	O60603
TLR4	O00206
MYD88	Q99836
TIRAP	A0A024R3M4
TIRAP	P58753
IKAK4	B4E359
IKAK4	Q69FE3
IKAK4	Q9NWZ3
IKAK1	P51617
TRAF6	Q9Y4K3
TAK1	A8K6K3
TAB1	Q15750
TAB2	Q9NYJ8
TAK1	O43318
IKKY	Q9Y6K9
IKKA	O15111
IKKB	O14920
NFKB1	P19838
RELA	Q04206
NFKBIA	P25963

## Sheet: Table S2 Proteolytic System
Table S2. Proteolytic system predicted in L. delbrueckii CIDCA 133 genome
Category	Gene	Protein
Proteinase
Cell wall-bound proteinase	PrtB	Peptidase S8
	PrtM	Peptidylprolyl isomerase
Peptidases
Aminopeptidase	pepN	M1 family metallopeptidase
Aminopeptidase	pepC	Aminopeptidase C
Aminopeptidase	pepM	Methionine Aminopeptidase
Aminopeptidase	pepW	C1 family peptidase
Aminopeptidase	pcp	Pyroglutamyl-peptidase I
Aminopeptidase	pepL	Leucyl peptidase
Dipeptidase	pepD	C69 dipeptidase family protein
Dipeptidase	pepV	Dipeptidase PepV
Tripeptidase	pepT	Peptidase T
Endopeptidase	pepF	Oligoendopeptidase F
Endopeptidase	pepG	C1 family peptidase
Endopeptidase	pepO	Oligoendopeptidase O
Proline Peptidase	pepL	Proline-specific peptidase family protein
Proline peptidase	pepX	Xaa-Pro dipeptidase
Proline peptidase	pepQ	Xaa-Pro dipeptidase
Proline peptidase	pepI	Proline iminopeptidase-family hydrolase
Proline Peptidase	pepP	Xaa-Pro Aminopeptidase
Peptides Transporters
Oligopeptide ABC transporter	oppD	ABC transporter ATP-binding protein
Oligopeptide ABC transporter	oppC	ABC transporter permease
Oligopeptide ABC transporter	oppF	ABC transporter ATP-binding protein
Oligopeptide ABC transporter	oppA	Oligopeptide-binding protein OppA
Oligopeptide ABC transporter	oppB	ABC transporter permease
Di/tripeptide ABC transportador	dppA	ABC transporter ATP-binding protein
Di/tripeptide ABC transportador	dppB	ABC transporter permease
Di/tripeptide ABC transportador	dppC	ABC transporter permease
Di/tripeptide ABC transportador	dppD	ABC transporter ATP-binding protein
Di/tripeptide ABC transportador	dppE	Dipeptide-binding protein DppE precursor

## Sheet: Table S3 Genomic Islands
Table S3 . Genomic Islands identified in the L. delbrueckii CIDCA 133 genome by Gipsy software.
Genomic Island			Start	End	CDS
Metabolic Island 1 (MI 1)			329098	340063	Lysine--tRNA ligase, hypothetical protein, GGDEF domain-containing protein, hypothetical protein,
					hypothetical protein, O-acetylhomoserine aminocarboxypropyltransferase/cysteine synthase,
					DUF5052 family protein, GAF domain-containing protein
Metabolic Island 2 (MI 2)			477566	498819	DUF2252 domain-containing protein,DUF2974 domain-containing protein, hypothetical protein,
					hypothetical protein, hypothetical protein,ribokinase, ribulose-phosphate 3-epimerase, ribose-5-phosphate isomerase RpiA
					nucleoside hydrolase,GntR family transcriptional regulator,phosphoketolase family protein, sortase
					HlyC/CorC family transporter,hypoxanthine phosphoribosyltransferase,amino acid permease,
					1,4-beta-N-acetylmuramidase,DEAD/DEAH box helicase, PTS sugar transporter subunit IIC,
					PTS sugar transporter subunit IIC, uracil permease
Metabolic Island 3 (MI 3)			881782	910410	Choloylglycine hydrolase family protein,ABC-F family ATP-binding cassette domain-containing protein, NUDIX hydrolase
					hypothetical protein,NUDIX domain-containing protein, YfcC family protein, ABC transporter ATP-binding protein
					ABC transporter ATP-binding protein, energy-coupling factor transporter transmembrane protein EcfT
					ECF transporter S component,GGDEF domain-containing protein, GGDEF domain-containing protein
					hypothetical protein, Cof-type HAD-IIB family hydrolase,MarR family transcriptional regulator
					ABC transporter ATP-binding protein, ABC transporter ATP-binding protein, transposase, transposase
					IS110 family transposase, tranposase, endonuclease III, dihydroneopterin aldolase, GTP cyclohydrolase I FolE,
					bifunctional folylpolyglutamate synthase/dihydrofolate synthase, dihydropteroate synthase, NUDIX domain-containing protein,
					N-formylglutamate amidohydrolase, transposase, DUF2255 family protein, MerR family transcriptional regulator,
					amino acid ABC transporter ATP-binding protein, amino acid ABC transporter ATP-binding protein, amino acid ABC transporter ATP-binding protein
					transporter substrate-binding domain-containing protein, helix-turn-helix domain-containing protein
					ABC transporter ATP-binding protein
Metabolic Island 4 (MI 4)			1183479	1189969	IS66 family transposase, aminotransferase class I/II-fold pyridoxal phosphate-dependent enzyme,
					diaminopimelate decarboxylase, hypothetical protein, hypothetical protein, hypothetical protein, hypothetical protein
Metabolic Island 5 (MI 5)			1700247	1717547	Aspartate ammonia-lyase, transposase, SEC10/PgrA surface exclusion domain-containing protein, aggregation promoting factor,
					homoserine kinase, threonine synthase, GNAT family N-acetyltransferase, hypothetical protein, LacI family DNA-binding transcriptional regulator
					sucrose-6-phosphate hydrolase,PTS beta-glucoside transporter subunit IIBCA, 6-phosphofructokinase, phospho-sugar mutase
Symbiotic Island 1 (SI 1)			14232	24676
					DUF2974 domain-containing protein,transposase, hypothetical protein, MgtC/SapB family protein, helix-turn-helix transcriptional regulator
					Rrf2 family transcriptional regulator, NADP-dependent oxidoreductase,ATP-binding cassette domain-containing protein, iron export ABC transporter permease subunit FetB
					hypothetical protein, SLAP domain-containing protein, GNAT family N-acetyltransferase
Symbiotic Island 2 (SI 2)			419055	447065	Diacylglycerol kinase family lipid kinase, DUF1211 domain-containing protein, 23S rRNA (uracil(1939)-C(5))-methyltransferase RlmD
					Mrr restriction system protein, carbonic anhydrase family protein, carbamoyl-phosphate synthase large subunit
					GNAT family N-acetyltransferase, hypothetical protein, heavy metal translocating P-type ATPase, heavy-metal-associated domain-containing protein
					iron-sulfur cluster repair di-iron protein, Crp/Fnr family transcriptional regulator, DUF1349 domain-containing protein
					antibiotic biosynthesis monooxygenase, CadD family cadmium resistance transporter, type II toxin-antitoxin system YafQ family toxin
					IS5/IS1182 family transposase, CopY/TcrY family copper transport repressor, copper-translocating P-type ATPase
					branched-chain amino acid transport system II carrier protein, DNA alkylation repair protein, NUDIX domain-containing protein
					EAL domain-containing protein, HNH endonuclease, nodulation protein L, DUF1304 domain-containing protein
					Lrp/AsnC family transcriptional regulator, glutamine--fructose-6-phosphate transaminase (isomerizing)
Symbiotic Island 3 (SI 3)			791407	829162	YfhO family protein, LysR family transcriptional regulator, IS30 family transposase, hypothetical protein
					hypothetical protein, hypothetical protein, LysR family transcriptional regulator, LysR family transcriptional regulator,
					argininosuccinate synthase, argininosuccinate lyase, hypothetical protein, IS256 family transposase,
					cadmium-translocating P-type ATPase, DUF2933 domain-containing protein, hypothetical protein
					IS66 family insertion sequence element accessory protein TnpB, transposase, IS66 family transposase, CRISPR-associated helicase/endonuclease Cas3,
					type I-E CRISPR-associated protein Cse1/CasA, type I-E CRISPR-associated protein Cse2/CasB, type I-E CRISPR-associated protein Cas7/Cse4/CasC
					type I-E CRISPR-associated protein Cas5/CasD, type I-E CRISPR-associated protein Cas6/Cse3/CasE, type I-E CRISPR-associated endonuclease Cas1,
					type I-E CRISPR-associated endoribonuclease Cas2, GTP pyrophosphokinase family protein, response regulator transcription factor, HAMP domain-containing histidine kinase
Symbiotic Island 4 (SI 4)			1043959	1060866
					Diguanylate cyclase, MATE family efflux transporter, MerR family transcriptional regulator, tyrosine-type recombinase/integrase
					GNAT family N-acetyltransferase, ABC transporter ATP-binding protein, ABC transporter permease,DUF2798 domain-containing protein
					hypothetical protein, arsenate reductase ArsC, hypothetical protein, ABC transporter ATP-binding protein, FtsX-like permease family protein
					hypothetical protein, LysR family transcriptional regulator, hypothetical protein, hypothetical protein, GNAT family N-acetyltransferase
					SLAP domain-containing protein, peptidylprolyl isomerase, aminotransferase class I/II-fold pyridoxal phosphate-dependent enzyme
Symbiotic Island 5 (SI 5)			1300779	1312007	Site-specific integrase, IS256 family transposase, rm DNA-binding domain-containing protein, transposase, transposase
					UPF0236 family protein, IS3-like element ISL6 family transposase, cysteine synthase family protein,
					aminotransferase class V-fold PLP-dependent enzyme, serine acetyltransferase, SDR family oxidoreductase
Symbiotic Island 6 (SI 6)			1649296	1666043	Transposase, IS607 family transposase, S-adenosyl-l- methionine hydroxide adenosyltransferase family protein, amino acid permease
					hypothetical protein, ABC transporter ATP-binding protein, GntR family transcriptional regulator, hypothetical protein
					EAL domain-containing protein, EAL domain-containing protein, glycosyltransferase family 8 protein
Symbiotic Island 7 (SI 7)			1875548	1953008	Methyltransferase domain-containing protein, TetR family transcriptional regulator, aquaporin family protein,
					PTS-dependent dihydroxyacetone kinase phosphotransferase subunit DhaM, dihydroxyacetone kinase subunit L,
					dihydroxyacetone kinase subunit DhaK, polysaccharide biosynthesis C-terminal domain-containing protein,
					DNA/RNA non-specific endonuclease, hypothetical protein, transcriptional regulator, hypothetical protein, transposase
					IS256 family transposase, hypothetical protein, flippase, UDP-galactopyranose mutase,glycosyltransferase family 2 protein
					glycosyltransferase family 4 protein, IS256 family transposase, glycosyltransferase family 2 protein, glycosyltransferase family 4 protein,
					acyltransferase, glycosyltransferase, DUF1972 domain-containing protein, sugar transferase, exopolysaccharide biosynthesis protein,
					CpsD/CapB family tyrosine-protein kinase, exopolysaccharide biosynthesis protein, LCP family protein, GTPase HflX,
					C40 family peptidase, C40 family peptidase,C40 family peptidase,C40 family peptidase,C40 family peptidase, lactate dehydrogenase,
					C40 family peptidase, AAA family ATPase, DUF2187 family protein, O-antigen ligase family protein, hypothetical protein
					hypothetical protein, IS607 family transposase, transposase, hypothetical protein, threonine/serine exporter family protein
					threonine/serine exporter family protein, ABC-F family ATP-binding cassette domain-containing protein, hypothetical protein
					LCP family protein, transposase, oligoendopeptidase F, alpha-hydroxy-acid oxidizing protein, L-lactate permease
					oxidoreductase, zinc-ribbon domain-containing protein, metal ABC transporter permease, ATP-binding cassette domain-containing protein
					Cof-type HAD-IIB family hydrolase, hypothetical protein, RepB family plasmid replication initiation protein, IS110 family transposase,
					PTS sugar transporter subunit II, 1-phosphofructokinase, DeoR/GlpR transcriptional regulator, amino acid racemase
					UDP-N-acetylmuramoyl-L-alanyl-D-glutamate--2, 6-diaminopimelate ligase, HAMP domain-containing histidine kinase, response regulator transcription factor
					ABC transporter ATP-binding protein, ABC transporter ATP-binding protein

## Sheet: Table S4 SurfG+
Table S4. Proteins of L. delbrueckii CIDCA 133 sublocated on Membrane, surface exposed (PSE) and Secreted predicted by SurfG+ software
Locus Tag	Product	SurfG+ Predicted Localization
HR078_00050	DHH family phosphoesterase	PSE
HR078_00075	hypothetical protein	Membrane
HR078_00080	MgtC/SapB family protein	Membrane
HR078_00115	iron export ABC transporter permease subunit Fetb	Membrane
HR078_00120	hypothetical protein	Membrane
HR078_00125	SLAP domain-containing protein	Secreted
HR078_00140	ECF transporter S component	Membrane
HR078_00150	DUF975 family protein	Membrane
HR078_00155	YcxB family protein	Membrane
HR078_00235	aquaporin family protein	Membrane
HR078_00250	hypothetical protein	PSE
HR078_00255	glycosyltransferase family 2 protein	Membrane
HR078_00305	biotin transporter BioY	Membrane
HR078_00325	hypothetical protein	Secreted
HR078_00345	DUF4430 domain-containing protein	Secreted
HR078_00350	ECF transporter S component	Membrane
HR078_00375	metal ABC transporter substrate-binding protein	Secreted
HR078_00385	acyl-CoA dehydrogenase	Membrane
HR078_00390	hypothetical protein	Membrane
HR078_00400	ABC transporter ATP-binding protein	PSE
HR078_00405	ABC transporter ATP-binding protein	PSE
HR078_00435	hypothetical protein	Membrane
HR078_00450	MFS transporter	Membrane
HR078_00500	hypothetical protein	Membrane
HR078_00505	helix-turn-helix domain-containing protein	PSE
HR078_00535	1-acyl-sn-glycerol-3-phosphate acyltransferase	PSE
HR078_00550	cell wall metabolism sensor histidine kinase WalK	PSE
HR078_00555	hypothetical protein	PSE
HR078_00560	two-component system regulatory protein YycI	PSE
HR078_00570	trypsin-like peptidase domain-containing protein	PSE
HR078_00585	hypothetical protein	Secreted
HR078_00590	hypothetical protein	Membrane
HR078_00595	hypothetical protein	Membrane
HR078_00600	hypothetical protein	Membrane
HR078_00610	EFC transporter transMembrane protein EcfT	Membrane
HR078_00620	MFS transporter	Membrane
HR078_00645	hypothetical protein	PSE
HR078_00655	zinc metalloprotease HtpX	Membrane
HR078_00660	LemA family protein	Membrane
HR078_00665	cation transporter	Membrane
HR078_00675	LysM peptidoglycan-binding domain-containing protein	Secreted
HR078_00685	ABC transporter substrate-binding protein/permease	PSE
HR078_00700	NAD-dependent protein deacylase	Membrane
HR078_00705	hypothetical protein	Membrane
HR078_00710	cardiolipin synthase	PSE
HR078_00715	alpha/beta hydrolase	Membrane
HR078_00725	DUF1002 domain-containing protein	Secreted
HR078_00750	hypothetical protein	PSE
HR078_00760	CAP domain-containing protein	Secreted
HR078_00785	YibE/F family protein	Membrane
HR078_00790	YibE/F family protein	Membrane
HR078_00845	extracellular solute-binding protein	PSE
HR078_00850	sugar ABC transporter permease	Membrane
HR078_00855	sugar ABC transporter permease	Membrane
HR078_00890	phosphate/phosphite/phosphonate ABC transporter substrate-binding protein"	PSE
HR078_00900	phosphonate ABC transporter, permease protein PhnE	Membrane
HR078_00905	phosphonate ABC transporter, permease protein PhnE	Membrane
HR078_00915	peptide ABC transporter substrate-binding protein	PSE
HR078_00925	hypothetical protein	Membrane
HR078_00930	GlsB/YeaQ/YmgE family stress response Membrane protein	Membrane
HR078_00935	GlsB/YeaQ/YmgE family stress response Membrane protein	Membrane
HR078_00945	DUF2273 domain-containing protein	Membrane
HR078_00950	alkaline shock response Membrane anchor protein AmaP	Membrane
HR078_01010	MFS transporter	Membrane
HR078_01025	KUP/HAK/KT family potassium transporter	Membrane
HR078_01035	hypothetical protein	Secreted
HR078_01050	SLAP domain-containing protein	Secreted
HR078_01055	SLAP domain-containing protein	Secreted
HR078_01060	cation:proton antiporter	PSE
HR078_01070	hypothetical protein	PSE
HR078_01080	LCP family protein	PSE
HR078_01085	glycerol-3-phosphate acyltransferase	Membrane
HR078_01090	LTA synthase family protein	PSE
HR078_01095	acyltransferase family protein	Membrane
HR078_01130	peptide ABC transporter substrate-binding protein	PSE
HR078_01135	peptide ABC transporter substrate-binding protein	PSE
HR078_01140	peptide ABC transporter substrate-binding protein	PSE
HR078_01150	peptide ABC transporter substrate-binding protein	PSE
HR078_01160	ABC transporter permease	Membrane
HR078_01165	ABC transporter permeas	Membrane
HR078_01225	purine permease	Membrane
HR078_01260	ABC transporter ATP-binding protein	PSE
HR078_01285	hypothetical protein	Membrane
HR078_01290	transporter substrate-binding domain-containing protein	PSE
HR078_01300	amino acid ABC transporter permease	Membrane
HR078_01320	amino acid permease	Membrane
HR078_01345	large conductance mechanosensitive channel protein MscL	Membrane
HR078_01360	hypothetical protein	PSE
HR078_01365	DUF1294 domain-containing protein	Membrane
HR078_01380	CPBP family intraMembrane metalloprotease	Membrane
HR078_01400	TPM domain-containing protein	PSE
HR078_01405	magnesium-translocating P-type ATPase	Membrane
HR078_01445	hypothetical protein	Secreted
HR078_01525	septum formation initiator family protein	PSE
HR078_01540	ATP-dependent zinc metalloprotease FtsH	PSE
HR078_01550	peptide ABC transporter substrate-binding protein	PSE
HR078_01570	hypothetical protein	Membrane
HR078_01595	DUF5052 family protein	Secreted
HR078_01645	hypothetical protein	Membrane
HR078_01650	HAD hydrolase family protein	Membrane
HR078_01780	preprotein translocase subunit SecY	Membrane
HR078_01830	EFC transporter transMembrane protein EcfT	Membrane
HR078_01910	MFS transporter	Membrane
HR078_01935	PTS sugar transporter subunit IIC	Membrane
HR078_01950	peptide ABC transporter substrate-binding protein	PSE
HR078_01975	oligosaccharide flippase family protein	Membrane
HR078_02000	calcium-translocating P-type ATPase, PMCA-type	Membrane
HR078_02010	hypothetical protein	Membrane
HR078_02030	ECF transporter S component	Membrane
HR078_02035	glycoside hydrolase family 73 protein	PSE
HR078_02050	CamS family sex pheromone protein	PSE
HR078_02075	DUF1211 domain-containing protein	Membrane
HR078_02110	heavy metal translocating P-type ATPase	Membrane
HR078_02140	CadD family cadmium resistance transporter	Membrane
HR078_02160	copper-translocating P-type ATPase	Membrane
HR078_02165	branched-chain amino acid transport system II carrier protein	Membrane
HR078_02195	DUF1304 domain-containing protein	Membrane
HR078_02215	PTS mannitol transporter subunit IICB	PSE
HR078_02250	hypothetical protein	Membrane
HR078_02255	MFS transporter	Membrane
HR078_02260	Bax inhibitor-1/YccA family protein	Membrane
HR078_02280	ECF transporter S component	Membrane
HR078_02300	glutamate ABC transporter substrate-binding protein	Secreted
HR078_02305	amino acid ABC transporter permease	PSE
HR078_02310	amino acid ABC transporter permease	PSE
HR078_02315	transporter substrate-binding domain-containing protein	PSE
HR078_02340	hypothetical protein	PSE
HR078_02345	hypothetical protein	Membrane
HR078_02385	sortase	PSE
HR078_02390	HlyC/CorC family transporter	Membrane
HR078_02400	amino acid permease	Membrane
HR078_02405	1,4-beta-N-acetylmuramidase	Membrane
HR078_02415	PTS sugar transporter subunit IIC	Membrane
HR078_02425	PTS sugar transporter subunit IIC	Membrane
HR078_02430	uracil permease	Membrane
HR078_02450	hypothetical protein	Membrane
HR078_02455	amino acid permease	Membrane
HR078_02460	hypothetical protein	Membrane
HR078_02470	GtrA family protein	Membrane
HR078_02485	YihY/virulence factor BrkB family protein	Membrane
HR078_02500	alpha/beta hydrolase	PSE
HR078_02520	hypothetical protein	Membrane
HR078_02535	hypothetical protein	Membrane
HR078_02590	YSIRK-type signal peptide-containing protein	PSE
HR078_02645	hypothetical protein	Membrane
HR078_02650	undecaprenyl-diphosphate phosphatase	Membrane
HR078_02665	AI-2E family transporter	Membrane
HR078_02680	DNA translocase FtsK	PSE
HR078_02700	helix-turn-helix domain-containing protein	PSE
HR078_02705	CDP-diacylglycerol--glycerol-3-phosphate 3-phosphatidyltransferase	Membrane
HR078_02715	ribonuclease Y	PSE
HR078_02720	undecaprenyl/decaprenyl-phosphate alpha-N-acetylglucosaminyl 1-phosphate transferase	Membrane
HR078_02755	hypothetical protein	Membrane
HR078_02765	prolipoprotein diacylglyceryl transferase	Membrane
HR078_02775	thioredoxin-disulfide reductase	PSE
HR078_02790	DUF308 domain-containing protein	Membrane
HR078_02825	hypothetical protein	Secreted
HR078_02830	ABC transporter substrate-binding protein	Secreted
HR078_02835	ABC transporter permease	Membrane
HR078_02915	ABC transporter permease	Membrane
HR078_02920	ABC transporter permease	Membrane
HR078_02925	ABC transporter substrate-binding protein	Secreted
HR078_02930	TIGR00159 family protein	Membrane
HR078_02935	hypothetical protein	PSE
HR078_02960	cupredoxin domain-containing protein	PSE
HR078_02965	copper-translocating P-type ATPase	Membrane
HR078_02970	CrcB family protein	Membrane
HR078_02975	fluoride efflux transporter CrcB	Membrane
HR078_02980	hypothetical protein	PSE
HR078_02985	GGDEF domain-containing protein	Membrane
HR078_02990	DUF2304 domain-containing protein	Membrane
HR078_03005	APC family permease	Membrane
HR078_03025	zinc ABC transporter substrate-binding protein	PSE
HR078_03030	VanZ family protein	Membrane
HR078_03045	type II secretion system F family protein	Membrane
HR078_03050	prepilin-type N-terminal cleavage/methylation domain-containing protein	PSE
HR078_03055	type II secretion system protein	PSE
HR078_03060	type II secretion system protein	PSE
HR078_03065	hypothetical protein	Secreted
HR078_03095	HAMP domain-containing histidine kinase	PSE
HR078_03100	LTA synthase family protein	PSE
HR078_03105	VanZ family protein	Membrane
HR078_03135	hypothetical protein	Membrane
HR078_03175	F0F1 ATP synthase subunit A	Membrane
HR078_03180	F0F1 ATP synthase subunit C	Membrane
HR078_03185	F0F1 ATP synthase subunit B	Membrane
HR078_03215	DUF1146 domain-containing protein	Membrane
HR078_03235	rod shape-determining protein RodA	Membrane
HR078_03245	hypothetical protein	Membrane
HR078_03275	septation ring formation regulator EzrA	PSE
HR078_03320	rod shape-determining protein MreC	Secreted
HR078_03325	rod shape-determining protein MreD	Membrane
HR078_03330	DUF4044 domain-containing protein	Membrane
HR078_03335	DUF3397 domain-containing protein	Membrane
HR078_03350	cell division protein FtsL	Membrane
HR078_03355	penicillin-binding protein	PSE
HR078_03360	phospho-N-acetylmuramoyl-pentapeptide-transferase	Membrane
HR078_03375	FtsQ-type POTRA domain-containing protein	PSE
HR078_03395	YggT family protein	Membrane
HR078_03420	hypothetical protein	Membrane
HR078_03490	FtsW/RodA/SpoVE family cell cycle protein	Membrane
HR078_03510	PDZ domain-containing protein	PSE
HR078_03520	DNA internalization-related competence protein ComEC/Rec2	PSE
HR078_03570	DUF2974 domain-containing protein	Membrane
HR078_03585	peptide ABC transporter substrate-binding protein	PSE
HR078_03615	HAD-IC family P-type ATPase	Membrane
HR078_03620	MetQ/NlpA family ABC transporter substrate-binding protein	Secreted
HR078_03630	ABC transporter permease	Membrane
HR078_03720	acetyltransferase	PSE
HR078_03755	hypothetical protein	Membrane
HR078_03790	YjzD family protein	Membrane
HR078_03815	acyltransferase family protein	Membrane
HR078_03850	ECF transporter S component	Membrane
HR078_03855	LysM peptidoglycan-binding domain-containing protein	PSE
HR078_03885	YfhO family protein	PSE
HR078_03945	cadmium-translocating P-type ATPase	Membrane
HR078_03950	DUF2933 domain-containing protein	Membrane
HR078_04030	HAMP domain-containing histidine kinase	PSE
HR078_04050	threonine/serine exporter family protein	PSE
HR078_04085	hypothetical protein	Secreted
HR078_04090	DUF2207 domain-containing protein	PSE
HR078_04095	AI-2E family transporter	Membrane
HR078_04165	DUF3862 domain-containing protein	PSE
HR078_04175	formate/nitrite transporter family protein	Membrane
HR078_04295	peptide ABC transporter substrate-binding protein	PSE
HR078_04300	hypothetical protein	Membrane
HR078_04310	hypothetical protein	Membrane
HR078_04315	phosphate ABC transporter substrate-binding protein	Secreted
HR078_04320	phosphate ABC transporter permease subunit PstC	Membrane
HR078_04325	phosphate ABC transporter permease PstA	Membrane
HR078_04345	GHKL domain-containing protein	PSE
HR078_04365	hypothetical protein	Membrane
HR078_04390	EFC transporter transMembrane protein EcfT	Membrane
HR078_04395	ECF transporter S component	Membrane
HR078_04405	GGDEF domain-containing protein	Membrane
HR078_04425	ABC transporter ATP-binding protein	Membrane
HR078_04430	ABC transporter ATP-binding protein	PSE
HR078_04470	bifunctional folylpolyglutamate	PSE
HR078_04495	DUF2255 family protein	Membrane
HR078_04505	amino acid ABC transporter permease	Membrane
HR078_04510	amino acid ABC transporter permease	Membrane
HR078_04520	transporter substrate-binding domain-containing protein	Secreted
HR078_04530	ABC transporter ATP-binding protein	PSE
HR078_04540	glycerol-3-phosphate 1-O-acyltransferase PlsY	Membrane
HR078_04595	hypothetical protein	Secreted
HR078_04635	transglycosylase domain-containing protein	PSE
HR078_04670	hypothetical protein	Membrane
HR078_04680	signal peptidase II	Membrane
HR078_04730	hypothetical protein	PSE
HR078_04735	EamA family transporter	Membrane
HR078_04760	ABC transporter permease	Membrane
HR078_04785	sugar ABC transporter permease	Membrane
HR078_04790	carbohydrate ABC transporter permease	Membrane
HR078_04800	extracellular solute-binding protein	PSE
HR078_04870	hypothetical protein	Membrane
HR078_04880	hypothetical protein	Membrane
HR078_04900	peptide ABC transporter substrate-binding protein	PSE
HR078_04905	peptide ABC transporter substrate-binding protein	PSE
HR078_04975	YfhO family protein	PSE
HR078_05000	DUF1751 domain-containing protein	Membrane
HR078_05005	multidrug transporter MATE	Membrane
HR078_05010	oligosaccharide flippase family protein	Membrane
HR078_05015	BC transporter ATP-binding protein	Membrane
HR078_05020	hypothetical protein	Membrane
HR078_05035	ABC transporter ATP-binding protein	PSE
HR078_05040	ABC transporter ATP-binding protein	Membrane
HR078_05060	BC transporter ATP-binding protein	Membrane
HR078_05100	peptide ABC transporter substrate-binding protein	PSE
HR078_05135	MATE family efflux transporter	Membrane
HR078_05160	ABC transporter permease	Membrane
HR078_05165	DUF2798 domain-containing protein	Membrane
HR078_05190	FtsX-like permease family protein	PSE
HR078_05220	SLAP domain-containing protein	Secreted
HR078_05285	DUF3021 domain-containing protein	Membrane
HR078_05350	hypothetical protein	Membrane
HR078_05365	hypothetical protein	PSE
HR078_05385	PrsW family intraMembrane metalloprotease	Membrane
HR078_05400	ABC transporter permease/substrate-binding protein	PSE
HR078_05425	M48 family metallopeptidase	Membrane
HR078_05430	S8 family serine peptidase	Secreted
HR078_05445	DedA family protein	Membrane
HR078_05470	PTS sugar transporter subunit IIA	Membrane
HR078_05505	cation-translocating P-type ATPase	PSE
HR078_05510	sugar O-acetyltransferase	Membrane
HR078_05545	DUF4767 domain-containing protein	PSE
HR078_05555	MATE family efflux transporter	Membrane
HR078_05560	signal peptidase I	PSE
HR078_05565	signal peptidase I	PSE
HR078_05595	M23 family metallopeptidase	Secreted
HR078_05660	alpha/beta hydrolase	PSE
HR078_05685	hypothetical protein	PSE
HR078_05695	MFS transporter	Membrane
HR078_05710	hypothetical protein	Membrane
HR078_05805	YitT family protein	PSE
HR078_05915	hemolysin III family protein	Membrane
HR078_05925	YitT family protein	Membrane
HR078_05960	ABC transporter ATP-binding protein	PSE
HR078_05965	ABC transporter ATP-binding protein	PSE
HR078_05980	SHOCT domain-containing protein	Membrane
HR078_06000	holin	Membrane
HR078_06005	hypothetical protein	Membrane
HR078_06010	hypothetical protein	Membrane
HR078_06030	gp58-like protein	Secreted
HR078_06045	phage tail tape measure protein	PSE
HR078_06090	Clp protease ClpP	PSE
HR078_06130	hypothetical protein	Membrane
HR078_06170	hypothetical protein	Membrane
HR078_06310	phosphatase PAP2 family protein	Membrane
HR078_06325	DUF4230 domain-containing protein	PSE
HR078_06335	ABC transporter substrate-binding protein/permeae	PSE
HR078_06345	HAD-IC family P-type ATPase	PSE
HR078_06350	AI-2E family transporter	Membrane
HR078_06360	cation transporter	PSE
HR078_06380	class A sortase	PSE
HR078_06515	RIP metalloprotease RseP	Membrane
HR078_06520	phosphatidate cytidylyltransferase	Membrane
HR078_06565	hypothetical protein	Membrane
HR078_06580	ABC transporter ATP-binding protein	PSE
HR078_06585	ATP-binding cassette domain-containing protein	Membrane
HR078_06590	YneF family protein	Membrane
HR078_06605	sugar transporter	Membrane
HR078_06610	transporter substrate-binding domain-containing protein	PSE
HR078_06635	bifunctional metallophosphatase/5'-nucleotidase	Secreted
HR078_06700	oligopeptide ABC transporter substrate-binding protein	PSE
HR078_06705	ABC transporter permease	Membrane
HR078_06710	ABC transporter permease	Membrane
HR078_06755	ABC transporter ATP-binding protein	PSE
HR078_06775	hypothetical protein	Membrane
HR078_06790	tk1 family PASTA domain-containing Ser/Thr kinase	PSE
HR078_06830	peptide ABC transporter substrate-binding protein	PSE
HR078_06970	MFS transporter	Membrane
HR078_07005	hypothetical protein	Secreted
HR078_07025	MFS transporter	Membrane
HR078_07095	5-methyltetrahydropteroyltriglutamate-homocysteine methyltransferase	PSE
HR078_07110	amino acid permease	Membrane
HR078_07120	MFS transporter	Membrane
HR078_07140	rhodanese-like domain-containing protein	Membrane
HR078_07150	rhomboid family intraMembrane serine protease	Membrane
HR078_07165	penicillin-binding protein 2	PSE
HR078_07170	YfhO family protein	PSE
HR078_07210	Membrane protein insertase YidC	PSE
HR078_07215	HAMP domain-containing protein	PSE
HR078_07275	hypothetical protein	Secreted
HR078_07315	hypothetical protein	Membrane
HR078_07320	MFS transporter	Membrane
HR078_07325	transporter	Membrane
HR078_07365	LPXTG cell wall anchor domain-containing protein	PSE
HR078_07375	MucBP domain-containing protein	Secreted
HR078_07390	helix-turn-helix transcriptional regulator	Membrane
HR078_07415	ABC transporter permease	Membrane
HR078_07430	YtxH domain-containing protein	PSE
HR078_07450	peptidylprolyl isomerase	PSE
HR078_07470	AAA family ATPase	PSE
HR078_07485	PBP1A family penicillin-binding protein	PSE
HR078_07500	L,D-transpeptidase	PSE
HR078_07510	YSIRK-type signal peptide-containing protein	Secreted
HR078_07525	L,D-transpeptidase family protein	Secreted
HR078_07535	D-alanyl-D-alanine carboxypeptidase	Secreted
HR078_07560	polysaccharide biosynthesis protein	Membrane
HR078_07570	phosphatase PAP2 family protein	Membrane
HR078_07575	MFS transporter	Membrane
HR078_07640	VTT domain-containing protein	Membrane
HR078_07645	TIGR01906 family Membrane protein	Membrane
HR078_07680	hypothetical protein	Membrane
HR078_07685	DUF1269 domain-containing family protein	Secreted
HR078_07690	DUF948 domain-containing protein	Membrane
HR078_07695	mechanosensitive ion channel family protein	PSE
HR078_07760	preprotein translocase subunit YajC	Membrane
HR078_07820	folate family ECF transporter S component	Membrane
HR078_07900	hypothetical protein	Secreted
HR078_07925	beta-lactamase family protein	Secreted
HR078_07930	beta-lactamase family protein	Secreted
HR078_07960	hypothetical protein	Membrane
HR078_07965	hypothetical protein	Membrane
HR078_07970	ammonium transporter	Membrane
HR078_07995	preprotein translocase subunit SecE	Membrane
HR078_08010	alpha/beta hydrolase	PSE
HR078_08045	peptide ABC transporter substrate-binding protein	PSE
HR078_08055	YeiH family putative sulfate export transporter	Membrane
HR078_08065	ABC transporter permease	Membrane
HR078_08080	peptide ABC transporter substrate-binding protein	PSE
HR078_08115	MFS transporter	Membrane
HR078_08135	ECF transporter S component	Membrane
HR078_08145	ECF transporter transMembrane protein EcfT	Membrane
HR078_08155	ECF-type riboflavin transporter substrate-binding protein	Membrane
HR078_08175	amino acid permease	Membrane
HR078_08180	hypothetical protein	PSE
HR078_08295	hypothetical protein	Membrane
HR078_08300	hypothetical protein	Membrane
HR078_08310	Sulfite exporter TauE/SafE family protein	Membrane
HR078_08345	amino acid permease	Membrane
HR078_08385	hypothetical protein	Membrane
HR078_08390	PTS glucitol transporter subunit IIA	Membrane
HR078_08405	DUF1129 family protein	Membrane
HR078_08415	PTS lactose transporter subunit IIBC	Membrane
HR078_08455	SEC10/PgrA surface exclusion domain-containing protein	Secreted
HR078_08460	aggregation promoting factor	Secreted
HR078_08510	hypothetical protein	Membrane
HR078_08525	PTS beta-glucoside transporter subunit IIBCA	Membrane
HR078_08540	hypothetical protein	PSE
HR078_08565	OFA family MFS transporter	Membrane
HR078_08570	helix-turn-helix transcriptional regulator	Membrane
HR078_08580	hypothetical protein	Membrane
HR078_08600	amino acid permease	Membrane
HR078_08615	PTS mannose/fructose/sorbose transporter family subunit IID	Membrane
HR078_08620	PTS mannose/fructose/sorbose transporter subunit IIC	Membrane
HR078_08640	Na+/H+ antiporter NhaC	Membrane
HR078_08680	ATP-binding cassette domain-containing protein	PSE
HR078_08720	hypothetical protein	Membrane
HR078_08730	PTS transporter subunit EIIC	Membrane
HR078_08740	hypothetical protein	Membrane
HR078_08755	preprotein translocase subunit SecG	Membrane
HR078_08760	LTA synthase family protein	PSE
HR078_08765	flippase-like domain-containing protein	Membrane
HR078_08910	amino acid permease	Membrane
HR078_08990	TVP38/TMEM64 family protein	Membrane
HR078_09020	zinc ribbon domain-containing protein	Membrane
HR078_09025	MMPL family transporter	PSE
HR078_09035	hypothetical protein	Membrane
HR078_09040	serine hydrolase	Membrane
HR078_09045	magnesium transporter CorA family protein	Membrane
HR078_09070	DNA/RNA non-specific endonuclease	Secreted
HR078_09080	hypothetical protein	Membrane
HR078_09090	ABC transporter ATP-binding protein	Membrane
HR078_09095	hypothetical protein	Membrane
HR078_09105	helix-turn-helix domain-containing protein	PSE
HR078_09130	hypothetical protein	Membrane
HR078_09135	amino acid ABC transporter substrate-binding protein	PSE
HR078_09145	amino acid ABC transporter permease	Membrane
HR078_09155	matrixin family metalloprotease	PSE
HR078_09170	SEC10/PgrA surface exclusion domain-containing protein	Secreted
HR078_09190	hypothetical protein	Membrane
HR078_09200	VanZ family protein	Membrane
HR078_09205	GtrA family protein	Membrane
HR078_09210	VanZ family protein	Membrane
HR078_09215	hypothetical protein	Membrane
HR078_09220	hypothetical protein	PSE
HR078_09235	beta-carotene 15,15'-monooxygenase	Membrane
HR078_09255	EpsG family protein	Membrane
HR078_09275	flippase	Membrane
HR078_09290	sugar transferase	PSE
HR078_09315	LCP family protein	PSE
HR078_09320	DNA/RNA non-specific endonuclease	Secreted
HR078_09330	hypothetical protein	Secreted
HR078_09345	diguanylate cyclase	Secreted
HR078_09360	hypothetical protein	Secreted
HR078_09385	PTS glucose transporter subunit IIA	Membrane
HR078_09400	YSIRK-type signal peptide-containing protein	Membrane
HR078_09455	aquaporin family protein	Membrane
HR078_09475	polysaccharide biosynthesis C-terminal domain-containing protein	Membrane
HR078_09480	DNA/RNA non-specific endonuclease	Secreted
HR078_09485	hypothetical protein	PSE
HR078_09515	hypothetical protein	Membrane
HR078_09520	flippase	Membrane
HR078_09570	sugar transferase	PSE
HR078_09585	exopolysaccharide biosynthesis protein	PSE
HR078_09590	LCP family protein	PSE
HR078_09600	C40 family peptidase	Secreted
HR078_09605	C40 family peptidase	Secreted
HR078_09610	C40 family peptidase	Secreted
HR078_09615	C40 family peptidase	Secreted
HR078_09620	C40 family peptidase	Secreted
HR078_09630	C40 family peptidase	Secreted
HR078_09645	O-antigen ligase family protein	Membrane
HR078_09650	hypothetical protein	PSE
HR078_09670	hypothetical protein	PSE
HR078_09675	threonine/serine exporter family protein	Membrane
HR078_09680	threonine/serine exporter family protein	Membrane
HR078_09690	hypothetical protein	Membrane
HR078_09695	LCP family protein	PSE
HR078_09715	L-lactate permease	Membrane
HR078_09730	metal ABC transporter permease	Membrane
HR078_09760	PTS sugar transporter subunit IIA	PSE
HR078_09785	HAMP domain-containing histidine kinase	Membrane
HR078_09795	ABC transporter ATP-binding protein	PSE
HR078_09800	ABC transporter ATP-binding protein	Membrane
HR078_09805	DUF1129 domain-containing protein	Membrane
HR078_09840	CvpA family protein	Membrane
HR078_09895	hypothetical protein	Membrane
HR078_09900	hypothetical protein	Membrane
HR078_09905	hypothetical protein	Membrane
HR078_09940	ABC transporter permease	PSE
HR078_09965	L,D-transpeptidase family protein	PSE
HR078_09975	hypothetical protein	Membrane
HR078_10000	peptidoglycan-binding protein LysM	Secreted
HR078_10010	C69 family dipeptidase	Secreted
HR078_10025	DASS family sodium-coupled anion symporter	PSE
HR078_10035	LPXTG cell wall anchor domain-containing protein	PSE
HR078_10040	hypothetical protein	Secreted
HR078_10045	cytochrome C5	Membrane
HR078_10095	hypothetical protein	Secreted
HR078_10110	EamA family transporter	Membrane
HR078_10125	alpha/beta hydrolase	PSE
HR078_10130	PTS sugar transporter subunit IIC	Membrane
HR078_10160	anion permease	Membrane
HR078_10250	TP-binding cassette domain-containing protein	PSE
HR078_10270	D-alanyl-lipoteichoic acid biosynthesis protein	PSE
HR078_10280	D-alanyl-lipoteichoic acid biosynthesis protein	Membrane
HR078_10290	teichoic acid D-Ala incorporation-associated protein DltX	Membrane
HR078_10295	hypothetical protein	Membrane
HR078_10400	hypothetical protein	PSE
HR078_10410	cadmium-translocating P-type ATPase	Membrane
HR078_10415	cation:proton antiporter	Membrane
HR078_10420	CPBP family intraMembrane metalloprotease	Membrane
HR078_10425	YdcF family protein	Membrane
HR078_10430	BMP family protein	PSE
HR078_10435	MFS transporter	Membrane
HR078_10440	hypothetical protein	Membrane
HR078_10450	protein kinase	Membrane
HR078_10455	DUF4352 domain-containing protein	PSE
HR078_10460	BMP family ABC transporter substrate-binding protein	PSE
HR078_10475	BMP family protein	PSE
HR078_10485	ABC transporter permease	Membrane
HR078_10490	ABC transporter permease	Membrane
HR078_10495	hypothetical protein	Membrane
HR078_10500	hypothetical protein	Membrane
HR078_10505	MFS transporter	Membrane
HR078_10515	hypothetical protein	PSE
HR078_10570	hypothetical protein	Membrane
HR078_10580	hypothetical protein	Membrane
HR078_10595	ABC transporter substrate-binding protein/permease	PSE
HR078_10605	NCS2 family permease	Membrane
HR078_10610	ClC family H(+)/Cl(-) exchange transporter	Membrane
HR078_10615	hypothetical protein	Membrane
HR078_10625	hypothetical protein	Membrane
HR078_10650	Membrane protein insertase YidC	Membrane

## Sheet: Table S5 Adhesion Genes
Table S5. Predicted proteins of L. delbrueckii CIDCA 133 with high probably adhesion capacity predicted by Vaxign software
Locus tag	ID	Protein	SurfG+ Predicted Localization	Adhesion Probability
HR078_00675	CwlS	LysM peptidoglycan-binding domain-containing protein	Secreted	0.946
HR078_08460	Apf	Aggregation promoting factor	Secreted	0.938
HR078_01050	SLAP	SLAP domain-containing protein	Secreted	0.897
HR078_10000	LysM	Peptidoglycan-binding protein LysM	Secreted	0.895
HR078_09615	NlpC/P60	C40 family peptidase	Secreted	0.892
HR078_06030	Gp58	gp58-like protein	Secreted	0.881
HR078_01445	Hp	Hypothetical protein	Secreted	0.881
HR078_07375	MucB	MucBP domain-containing protein	Secreted	0.874
HR078_07510	GtfB	YSIRK-type signal Peptide-containing protein	Secreted	0.869
HR078_10095	Hp1	Hypothetical protein	Secreted	0.863
HR078_09605	NlpC/P60	C40 family peptidase	Secreted	0.861
HR078_07165	Pbp2	Penicillin-binding protein 2	PSE	0.857
HR078_01055	Slap	SLAP domain-containing protein	Secreted	0.856
HR078_08045	OppA	Peptide ABC transporter substrate-binding protein	PSE	0.845
HR078_00725	DUF1002	DUF1002 domain-containing protein	Secreted	0.842
HR078_04905	DppE	Peptide ABC transporter substrate-binding protein	PSE	0.837
HR078_02050	CamS	CamS family sex pheromone protein	PSE	0.831
HR078_00845	MalF	Extracellular solute-binding protein	PSE	0.819
HR078_09630	NlpC/P60	C40 family peptidase	Secreted	0.818
HR078_09480	Endo	DNA/RNA non-specific endonuclease	Secreted	0.815
HR078_04595	YPEB	YPEB domain-containing protein	Secreted	0.814
HR078_01070	Hp2	Hypothetical protein	PSE	0.813
HR078_09315	LytR	LCP family protein	PSE	0.813
HR078_09620	NlpC/P60	C40 family peptidase	Secreted	0.807
HR078_00345	DUF4430	DUF4430 domain-containing protein	Secreted	0.802
HR078_03320	MreC	Rod shape-determining protein MreC	Secreted	0.798
HR078_04900	OppA	Peptide ABC transporter substrate-binding protein	PSE	0.798
HR078_07535	DacA	D-alanyl-D-alanine carboxypeptidase	Secreted	0.797
HR078_09360	Hp3	Hypothetical protein	Secreted	0.795
HR078_00555	Hp4	Hypothetical protein	PSE	0.788
HR078_02590	MucB	YSIRK-type signal Peptide-containing protein	PSE	0.787
HR078_02975	CrcB	Fluoride efflux transporter CrcB	Membrane	0.786
HR078_07450	PrsA	Peptidylprolyl isomerase	PSE	0.776
HR078_05100	DppE	Peptide ABC transporter substrate-binding protein	PSE	0.774
HR078_04295	OppA	Peptide ABC transporter substrate-binding protein	PSE	0.771
HR078_04800	UgpB	Extracellular solute-binding protein	PSE	0.771
HR078_05430	PrtB	Peptidase S8	Secreted	0.769
HR078_01360	Hp5	Hypothetical protein	PSE	0.766
HR078_03585	OppA	Peptide ABC transporter substrate-binding protein	PSE	0.762
HR078_08080	OppA	Peptide ABC transporter substrate-binding protein	PSE	0.755
HR078_04730	Hp6	Hypothetical protein	PSE	0.754
HR078_08760	LtaS	Lipoteichoic acid synthase family protein	PSE	0.754
HR078_07485	Pbp1A	PBP1A family Penicillin-binding protein	PSE	0.753
HR078_01035	Hp7	Hypothetical protein	Secreted	0.751
HR078_01950	OppA	Peptide ABC transporter substrate-binding protein	PSE	0.747
HR078_10010	NlpC/P60	C69 family dipeptidase	Secreted	0.746
HR078_10475	BmpA	BMP family protein	PSE	0.741
HR078_00570	HtrA	Trypsin-like serine protease	PSE	0.733
HR078_09965	yciB	L,D-transpeptidase family protein	PSE	0.732
HR078_09975	Hp8	Hypothetical protein	Membrane	0.729
HR078_07525	yciB	L,D-transpeptidase family protein	Secreted	0.728
HR078_09170	Smc	SEC10/PgrA surface exclusion domain-containing protein	Secreted	0.727
HR078_00125	Slap	SLAP domain-containing protein	Secreted	0.725
HR078_01080	LytR	LCP family protein	PSE	0.724
HR078_01150	OppA	Peptide ABC transporter substrate-binding protein	PSE	0.723
HR078_02970	CrcB	CrcB family protein	Membrane	0.718
HR078_06635	YhcR	Bifunctional metallophosphatase/5'-nucleotidase	Secreted	0.718
HR078_09610	NlpC/P60	C40 family peptidase	Secreted	0.708
HR078_10430	BmpA	BMP family protein	PSE	0.703
HR078_07925	PbpX	Penicillin-binding protein	Secreted	0.696
HR078_09695	LytR	LCP family protein	PSE	0.688
HR078_07390	LytTR	helix-turn-helix transcriptional regulator	Membrane	0.687
HR078_01135	OppA	Peptide ABC transporter substrate-binding protein	PSE	0.682
HR078_04315	PstS1	Phosphate ABC transporte substrate-binding protein	Secreted	0.681
HR078_09600	NlpC/P60	C40 family peptidase	Secreted	0.681
HR078_00890	PstS1 2	Phosphate ABC transporte substrate-binding protein	PSE	0.679
HR078_04165	DUF3862	DUF3862 domain-containing protein	PSE	0.674
HR078_00235	GlpF	Aquaporin family protein	Membrane	0.672
HR078_05510	OatA	Sugar O-acetyltransferase	Membrane	0.667
HR078_05545	DUF4767	DUF4767 domain-containing protein	PSE	0.664
HR078_06045	Tmp	Phage tail tape measure protein	PSE	0.664
HR078_01130	OppA	Peptide ABC transporter substrate-binding protein	PSE	0.661
HR078_03180	atpE	F0F1 ATP synthase subunit C	Membrane	0.661
HR078_07005	Hp9	Hypothetical protein	Secreted	0.660
HR078_09025	MmpL	MMPL family transporter	PSE	0.658
HR078_03100	LtaS	Lipoteichoic acid synthase family protein	PSE	0.654
HR078_03355	Pbp2	Penicillin-binding protein	PSE	0.653
HR078_07170	YfhO	YfhO family protein	PSE	0.651
HR078_02195	DUF1304	DUF1304 domain-containing protein	Membrane	0.649
HR078_00915	OppA	Peptide ABC transporter substrate-binding protein	PSE	0.647
HR078_03815	Acyl	Acyltransferase family protein	Membrane	0.645
HR078_03510	PDZ-Lon	PDZ domain-containing protein	PSE	0.642
HR078_10625	Hp10	Hypothetical protein	Membrane	0.642
HR078_02300	GluB	Glutamate ABC transporter substrate-binding protein	Secreted	0.639
HR078_02405	Lyzozyme M1	1,4-beta-N-acetylmuramidase	Membrane	0.638
HR078_00585	Hp11	Hypothetical protein	Secreted	0.636
HR078_09040	Pbp2	Serine hydrolase	Membrane	0.631
HR078_01650	Gph4	HAD hydrolase family protein	Membrane	0.630
HR078_10615	Hp12	Hypothetical protein	Membrane	0.628
HR078_02035	acmA	Glycoside hydrolase family 73 protein	PSE	0.626
HR078_03025	ZnuA	Zinc ABC transporter substrate-binding protein	PSE	0.625
HR078_09485	Hp13	Hypothetical protein	PSE	0.625
HR078_10595	GlnP	ABC transporter substrate-binding protein/permease	PSE	0.621
HR078_02700	HTH_25	Helix-turn-helix domain-containing protein	PSE	0.618
HR078_03755	Hp14	Hypothetical protein	Membrane	0.613
HR078_04635	Pbp1A	Penicillin-binding protein	PSE	0.612
HR078_07930	Pbp1A	Penicillin-binding protein	Secreted	0.611
HR078_05220	Slap4	SLAP domain-containing protein	Secreted	0.607
HR078_07365	MucB	LPXTG cell wall anchor domain-containing protein	PSE	0.607
HR078_04090	DUF2207	DUF2207 domain-containing protein	PSE	0.604
HR078_10040	HP15	Hypothetical protein	Secreted	0.604
HR078_09455	GlpF	Aquaporin family protein	Membrane	0.602

## Sheet: Table S6 InterSPPI Interaction
Table S6. InterSPPI human and L. delbrueckii CIDCA 133 protein-protein interaction
HUMAN ID	BACTERIA ID	Prediction score
TLR4	Gp58	0.9779299847792998
TLR4	PrtB	0.9840566873339238
TLR4	Tmp	0.9781132075471698
IRAK4	Gp58	0.9766081871345029
IRAK4	PrtB	0.9802793755135579
IRAK4	Gp58	0.9766081871345029
IRAK4	PrtB	0.9802793755135579
IRAK1	PrtB	0.980440097799511
TRAF6	Gp58	0.9781132075471698
TRAF6	PrtB	0.9802631578947368
TAB2	Gp58	0.9800332778702163
TAB2	PrtB	0.9854227405247813
TAB2	Tmp	0.9802631578947368
TAK1	Gp58	0.9785884218873909
TAK1	PrtB	0.9849624060150376
TAK1	Tmp	0.9784449576597383
IKKB	Gp58	0.9800332778702163
IKKB	PrtB	0.9855212355212355
IKKB	Tmp	0.979903536977492
NFKB1	CwlS	0.9846889952153111
NFKB1	SLAP	0.9802143446001649
NFKB1	Gp58	1.0
NFKB1	MucB	0.9848484848484849
NFKB1	GtfB	1.0
NFKB1	Pbp2	1.0
NFKB1	DUF1002	0.9765223771093177
NFKB1	DppE	1.0
NFKB1	CamS	0.9851190476190477
NFKB1	MalF	0.9840085287846482
NFKB1	Endo	0.9842243645924628
NFKB1	LytR	0.9803117309269893
NFKB1	MreC	0.9783950617283951
NFKB1	OppA	0.9844789356984479
NFKB1	DacA	0.9843587069864442
NFKB1	Hp4	0.9855212355212355
NFKB1	MucB	0.998109640831758
NFKB1	DppE	1.0
NFKB1	OppA	0.9913473423980222
NFKB1	UgpB	0.9854932301740812
NFKB1	PrtB	1.0
NFKB1	OppA	0.9955089820359282
NFKB1	OppA	0.9944055944055944
NFKB1	LtaS	0.9967213114754099
NFKB1	Pbp1A	0.9982668977469671
NFKB1	OppA	0.9968652037617555
NFKB1	BmpA	0.9791833466773419
NFKB1	HtrA	0.9932885906040269
NFKB1	yciB	0.9779635258358662
NFKB1	yciB	0.9841269841269841
NFKB1	Smc	1.0
NFKB1	LytR	0.9840085287846482
NFKB1	OppA	1.0
NFKB1	YhcR	0.9981981981981982
NFKB1	LytR	0.9912826899128269
NFKB1	OppA	1.0
NFKB1	PstS1	0.9779635258358662
NFKB1	Tmp	1.0
NFKB1	DUF4767	0.9847182425978988
NFKB1	Hp9	0.9895591647331786
NFKB1	MmpL	0.9982238010657194
NFKB1	LtaS	1.0
NFKB1	Pbp2	1.0
NFKB1	YfhO	1.0
NFKB1	PDZ-Lon	0.9787066246056783
NFKB1	GluB	0.979315831344471
NFKB1	ZnuA	0.9780966767371602
NFKB1	GlnP	0.9853211009174312
NFKB1	HTH_25	0.9801652892561984
NFKB1	Pbp1A	0.9967159277504105
NFKB1	Pbp1A	0.9802793755135579
NFKB1	DUF2207	0.9944979367262724
RELA	Gp58	0.9783783783783784
RELA	PrtB	0.9786392405063291
NFKBIA	PrtB	0.980440097799511
